# Supplementary material for: Copy number variations in RNF216 and postsynaptic membrane–associated genes are associated with bipolar disorder: a case‐control study in the Japanese population
Source: Psychiatry Clin Neurosci. 2024 Oct 15;79(1):12–20. doi: 10.1111/pcn.13752 (PMC11693978; doi:10.1111/pcn.13752)
Supplement: Supplementary file 2 — Table S1. Sample characteristics. Table S2. Results of the gene‐based analysis after addition of the presence or absence of pathogenic CNV as a covariate for RNF216 and GRM5. Table S3. Genes nominally associated with BD based on comprehensive gene‐based analysis. Table S4. Frequencies of duplications in RNF216 across different populations in gnomAD CNVs 4.0 (non‐neuro samples). Table S5. Frequencies of CNV carriers in RNF216 from the Japanese population in JCNVv1. Table S6. Frequencies of deletions in GRM5 across different populations in gnomAD SVs 4.0 (non‐neuro samples). [file PCN-79-12-s002.xlsx]

## Sheet: Table_S1
Supplementary Table S1. Sample characteristics
Group	Before QC
	BD	Controls	Validation
Platform	Agilent	Agilent	NimblGen
Sample size	1857	2847	837
B1D/B2D/Unknown	783/1001/73
Male sex (%)	46.6	41.6	56.2
Median age [years] (interquartile range)	48.0 (38.0–61.0)	35.0 (26.0–47.0)	36.0 (26.0–50.0)
Group	After QC
	BD	Controls	Validation
Platform	Agilent	Agilent	NimblGen
Sample size	1839	2760	823
B1D/B2D/Unknown	777/994/68
Male sex (%)	46.7102	41.3768	56.5
Median age [years] (interquartile range)	48.0 (38.0–60.5)	34.0 (26.0–46.0)	36.0 (26.0–50.0)
No. of rare CNVs	4002	5779	2695
QC, quality control; BD, bipolar disorder; B1D, bipolar I disorder; B2D, bipolar II disorder

## Sheet: Table S2
Supplementary Table S2. Results of the gene-based analysis after addition of the presence or absence of pathogenic CNVs as a covariate for RNF216 and GRM5
Ensembl gene ID	Gene symbol	OR (95%CI)*	P value*
ENSG00000011275	RNF216	4.64 (1.71-15.32)	0.00214732
ENSG00000168959	GRM5	1.82 (1.00-3.35)	0.0482671
*: OR and P-values were calculated based on the Agilent aCGH dataset.
OR: odds ratio

## Sheet: Table S3
Supplementary Table S3. Genes nominally associated with BD based on comprehensive gene-based analysis
Ensembl gene ID	Gene symbol	Genes registered in SynGO v1.2?	Frequency of CNV carriers (%)*		OR (95%CI)*	P value*	Q value*
			Case	Control
ENSG00000237738	RNF216-IT1	No	0.706906	0.108696	5.85 (1.99-22.68)	0.000864624	0.593132
ENSG00000122543	OCM	No	0.652529	0.108696	5.38 (1.81-20.99)	0.00188933	1
ENSG00000277265	RN7SL556P	No	0.652529	0.108696	5.38 (1.81-20.99)	0.00188933	1
ENSG00000283419	MIR6874	No	0.652529	0.108696	5.38 (1.81-20.99)	0.00188933	1
ENSG00000229322		No	0.543774	0.0724638	6.39 (1.85-33.17)	0.00246707	1
ENSG00000268738	HSFX2	No	0.543774	0.0724638	6.39 (1.85-33.17)	0.00246707	1
ENSG00000269556	TMEM185A	No	0.543774	0.0724638	6.39 (1.85-33.17)	0.00246707	1
ENSG00000011275	RNF216	Yes	0.706906	0.144928	4.51 (1.66-14.89)	0.00261003	1
ENSG00000235944	ZNF815P	No	0.652529	0.144928	4.15 (1.5-13.79)	0.00536906	1
ENSG00000291099		No	0.652529	0.144928	4.15 (1.5-13.79)	0.00536906	1
ENSG00000248507	OR5H4P	No	0.489396	0.0724638	5.73 (1.62-30.01)	0.00556136	1
ENSG00000249321	OR5H5P	No	0.489396	0.0724638	5.73 (1.62-30.01)	0.00556136	1
ENSG00000249975	OR5H3P	No	0.489396	0.0724638	5.73 (1.62-30.01)	0.00556136	1
ENSG00000289078		No	0.489396	0.0724638	5.73 (1.62-30.01)	0.00556136	1
ENSG00000227183	HDGFP1	No	0.598151	0.108696	4.62 (1.52-18.16)	0.00584931	1
ENSG00000267978	MAGEA9B	No	0.543774	0.108696	4.59 (1.49-18.22)	0.00718739	1
ENSG00000187908	DMBT1	No	1.46819	0.688406	2.1 (1.18-3.81)	0.0120816	1
ENSG00000138395	CDK15	No	0.489396	0.108696	4.12 (1.3-16.53)	0.015045	1
ENSG00000284418		No	0.870038	0.326087	2.6 (1.19-6.03)	0.0165556	1
ENSG00000229241	PNPT1P1	No	0.271887	0.797101	0.36 (0.13-0.86)	0.0192356	1
ENSG00000184313	MROH7	No	0.598151	0.181159	3.16 (1.19-9.53)	0.0210367	1
ENSG00000227453	HNRNPA1P63	No	0.598151	0.181159	3.16 (1.19-9.53)	0.0210367	1
ENSG00000287383		No	0.0543774	0.398551	0.2 (0.02-0.82)	0.0226635	1
ENSG00000168959	GRM5	Yes	1.35943	0.688406	1.97 (1.09-3.61)	0.0242206	1
ENSG00000129993	CBFA2T3	No	0.108755	0.507246	0.27 (0.05-0.87)	0.027119	1
ENSG00000176715	ACSF3	No	0.108755	0.507246	0.27 (0.05-0.87)	0.027119	1
ENSG00000205018		No	0.108755	0.507246	0.27 (0.05-0.87)	0.027119	1
ENSG00000256982		No	0.108755	0.507246	0.27 (0.05-0.87)	0.027119	1
ENSG00000259989		No	0.108755	0.507246	0.27 (0.05-0.87)	0.027119	1
ENSG00000261226		No	0.108755	0.507246	0.27 (0.05-0.87)	0.027119	1
ENSG00000236562	IFITM3P1	No	0.0543774	0.362319	0.21 (0.02-0.9)	0.0342487	1
ENSG00000249413		No	0.0543774	0.362319	0.21 (0.02-0.9)	0.0342487	1
ENSG00000272304		No	0.0543774	0.362319	0.21 (0.02-0.9)	0.0342487	1
ENSG00000185345	PRKN	Yes	1.52257	2.42754	0.63 (0.4-0.97)	0.0358382	1
ENSG00000062096	ARSF	No	1.46819	0.797101	1.82 (1.04-3.22)	0.03604	1
ENSG00000205667	ARSH	No	1.46819	0.797101	1.82 (1.04-3.22)	0.03604	1
ENSG00000249859	PVT1	No	1.25068	0.652174	1.91 (1.04-3.57)	0.0378187	1
ENSG00000280055	LINC02912	No	1.25068	0.652174	1.91 (1.04-3.57)	0.0378187	1
ENSG00000006555	TTC22	No	0.543774	0.181159	2.86 (1.05-8.73)	0.0394075	1
ENSG00000235741	LINC02784	No	0.543774	0.181159	2.86 (1.05-8.73)	0.0394075	1
ENSG00000237173		No	0.543774	0.181159	2.86 (1.05-8.73)	0.0394075	1
ENSG00000287582		No	0.543774	0.181159	2.86 (1.05-8.73)	0.0394075	1
ENSG00000230333		No	1.6857	0.978261	1.72 (1.02-2.89)	0.0401296	1
ENSG00000154262	ABCA6	No	0.924415	0.434783	2.13 (1.03-4.51)	0.0408308	1
ENSG00000265331	MIR4524B	No	0.924415	0.434783	2.13 (1.03-4.51)	0.0408308	1
ENSG00000267361	SEC24AP1	No	0.924415	0.434783	2.13 (1.03-4.51)	0.0408308	1
ENSG00000283385	MIR4524A	No	0.924415	0.434783	2.13 (1.03-4.51)	0.0408308	1
ENSG00000235914	MACROD2-AS1	No	1.03317	0.507246	2.01 (1.02-4.05)	0.043572	1
*: Frequency of CNV carriers, OR, P-values, and Q-values were calcuated based on the Agilent aCGH dataset.
OR: odds ratio

## Sheet: Table_S4
Supplementary Table S4. Frequencies of duplications in RNF216 across different populations in gnomAD CNVs 4.0 (non-neuro samples)
Population	Total number of samples	Number of CNV carriers	Frequency of CNV carriers (%)
African/African American (AFR)	11063	0	0
Admixed American (AMR)	18952	2	0.010553
Ashkenazi Jewish (ASJ)	8929	0	0
East Asian (EAS)	12829	20	0.155897
Finnish (FIN)	15082	0	0
Middle Eastern (MID)	1341	0	0
Non-Finnish European (NFE)	297994	6	0.00201346
South Asian (SAS)	34364	2	0.00582004
The variant ID is 463792__DUP. The genomic coordinate of the CNV is chr7:5641057-5753077 on hg38.

## Sheet: Table S5
Supplementary Table S5. Frequencies of CNV carriers in RNF216 from the Japanese population in JCNVv1
Chr	Start	End	Number of CNV carriers								Frequency of CNV carriers
			CN=0	CN=1	CN=2	CN=3	CN=4	CN=5	Total		CN=0	CN=1	CN=2	CN=3	CN=4	CN=5	Total
chr7	5609501	5610500			48873	1			48874				0.99998	2e-05			1
chr7	5610501	5611500			48873	1			48874				0.99998	2e-05			1
chr7	5611501	5612500			48873	1			48874				0.99998	2e-05			1
chr7	5612501	5613500			48873	1			48874				0.99998	2e-05			1
chr7	5613501	5614500			48873	1			48874				0.99998	2e-05			1
chr7	5614501	5615500			48873	1			48874				0.99998	2e-05			1
chr7	5615501	5616500			48873	1			48874				0.99998	2e-05			1
chr7	5616501	5617500			48873	1			48874				0.99998	2e-05			1
chr7	5617501	5618500			48873	1			48874				0.99998	2e-05			1
chr7	5618501	5619500			48873	1			48874				0.99998	2e-05			1
chr7	5619501	5620500			48873	1			48874				0.99998	2e-05			1
chr7	5620501	5621500			48873	1			48874				0.99998	2e-05			1
chr7	5621501	5622500			48873	1			48874				0.99998	2e-05			1
chr7	5622501	5623500			48873	1			48874				0.99998	2e-05			1
chr7	5623501	5624500			48873	1			48874				0.99998	2e-05			1
chr7	5624501	5625500			48873	1			48874				0.99998	2e-05			1
chr7	5625501	5626500			48873	1			48874				0.99998	2e-05			1
chr7	5626501	5627500			48873	1			48874				0.99998	2e-05			1
chr7	5627501	5628500			48873	1			48874				0.99998	2e-05			1
chr7	5628501	5629500			48873	1			48874				0.99998	2e-05			1
chr7	5629501	5630500			48873	1			48874				0.99998	2e-05			1
chr7	5630501	5631500			48873	1			48874				0.99998	2e-05			1
chr7	5631501	5632500			48873	1			48874				0.99998	2e-05			1
chr7	5632501	5633500			48873	1			48874				0.99998	2e-05			1
chr7	5633501	5634500			48873	1			48874				0.99998	2e-05			1
chr7	5634501	5635500			48873	1			48874				0.99998	2e-05			1
chr7	5635501	5636500			48871	3			48874				0.999939	6.1e-05			1
chr7	5636501	5637500			48658	215	1		48874				0.99558	0.004399	2e-05		0.999999
chr7	5637501	5638500			48651	222	1		48874				0.995437	0.004542	2e-05		0.999999
chr7	5638501	5639500			48650	223	1		48874				0.995417	0.004563	2e-05		1
chr7	5639501	5640500			48650	223	1		48874				0.995417	0.004563	2e-05		1
chr7	5640501	5641500			48650	223	1		48874				0.995417	0.004563	2e-05		1
chr7	5641501	5642500			48650	223	1		48874				0.995417	0.004563	2e-05		1
chr7	5642501	5643500			48650	223	1		48874				0.995417	0.004563	2e-05		1
chr7	5643501	5644500			48650	223	1		48874				0.995417	0.004563	2e-05		1
chr7	5644501	5645500			48650	223	1		48874				0.995417	0.004563	2e-05		1
chr7	5645501	5646500			48650	223	1		48874				0.995417	0.004563	2e-05		1
chr7	5646501	5647500			48650	223	1		48874				0.995417	0.004563	2e-05		1
chr7	5647501	5648500			48650	223	1		48874				0.995417	0.004563	2e-05		1
chr7	5648501	5649500			48650	223	1		48874				0.995417	0.004563	2e-05		1
chr7	5649501	5650500			48650	223	1		48874				0.995417	0.004563	2e-05		1
chr7	5650501	5651500			48650	223	1		48874				0.995417	0.004563	2e-05		1
chr7	5651501	5652500			48650	223	1		48874				0.995417	0.004563	2e-05		1
chr7	5652501	5653500			48650	223	1		48874				0.995417	0.004563	2e-05		1
chr7	5653501	5654500			48650	223	1		48874				0.995417	0.004563	2e-05		1
chr7	5654501	5655500			48650	223	1		48874				0.995417	0.004563	2e-05		1
chr7	5655501	5656500			48650	223	1		48874				0.995417	0.004563	2e-05		1
chr7	5656501	5657500			48650	223	1		48874				0.995417	0.004563	2e-05		1
chr7	5657501	5658500		2	48648	223	1		48874			4.1e-05	0.995376	0.004563	2e-05		1
chr7	5658501	5659500		2	48648	223	1		48874			4.1e-05	0.995376	0.004563	2e-05		1
chr7	5659501	5660500		2	48648	223	1		48874			4.1e-05	0.995376	0.004563	2e-05		1
chr7	5660501	5661500		2	48648	223	1		48874			4.1e-05	0.995376	0.004563	2e-05		1
chr7	5661501	5662500		2	48648	223	1		48874			4.1e-05	0.995376	0.004563	2e-05		1
chr7	5662501	5663500		2	48648	223	1		48874			4.1e-05	0.995376	0.004563	2e-05		1
chr7	5663501	5664500		2	48648	223	1		48874			4.1e-05	0.995376	0.004563	2e-05		1
chr7	5664501	5665500		2	48648	223	1		48874			4.1e-05	0.995376	0.004563	2e-05		1
chr7	5665501	5666500		2	48648	223	1		48874			4.1e-05	0.995376	0.004563	2e-05		1
chr7	5666501	5667500		2	48648	223	1		48874			4.1e-05	0.995376	0.004563	2e-05		1
chr7	5667501	5668500		2	48648	223	1		48874			4.1e-05	0.995376	0.004563	2e-05		1
chr7	5668501	5669500		3	48647	223	1		48874			6.1e-05	0.995355	0.004563	2e-05		0.999999
chr7	5669501	5670500		3	48647	223	1		48874			6.1e-05	0.995355	0.004563	2e-05		0.999999
chr7	5670501	5671500		3	48647	223	1		48874			6.1e-05	0.995355	0.004563	2e-05		0.999999
chr7	5671501	5672500		4	48646	223	1		48874			8.2e-05	0.995335	0.004563	2e-05		1
chr7	5672501	5673500		4	48646	223	1		48874			8.2e-05	0.995335	0.004563	2e-05		1
chr7	5673501	5674500		4	48646	223	1		48874			8.2e-05	0.995335	0.004563	2e-05		1
chr7	5674501	5675500		3	48647	223	1		48874			6.1e-05	0.995355	0.004563	2e-05		0.999999
chr7	5675501	5676500		3	48647	223	1		48874			6.1e-05	0.995355	0.004563	2e-05		0.999999
chr7	5676501	5677500		3	48647	223	1		48874			6.1e-05	0.995355	0.004563	2e-05		0.999999
chr7	5677501	5678500		3	48647	223	1		48874			6.1e-05	0.995355	0.004563	2e-05		0.999999
chr7	5678501	5679500		3	48647	223	1		48874			6.1e-05	0.995355	0.004563	2e-05		0.999999
chr7	5679501	5680500		3	48647	223	1		48874			6.1e-05	0.995355	0.004563	2e-05		0.999999
chr7	5680501	5681500		3	48647	223	1		48874			6.1e-05	0.995355	0.004563	2e-05		0.999999
chr7	5681501	5682500		3	48647	223	1		48874			6.1e-05	0.995355	0.004563	2e-05		0.999999
chr7	5682501	5683500		3	48647	223	1		48874			6.1e-05	0.995355	0.004563	2e-05		0.999999
chr7	5683501	5684500		3	48647	223	1		48874			6.1e-05	0.995355	0.004563	2e-05		0.999999
chr7	5684501	5685500		3	48647	223	1		48874			6.1e-05	0.995355	0.004563	2e-05		0.999999
chr7	5685501	5686500		3	48647	223	1		48874			6.1e-05	0.995355	0.004563	2e-05		0.999999
chr7	5686501	5687500		3	48647	223	1		48874			6.1e-05	0.995355	0.004563	2e-05		0.999999
chr7	5687501	5688500		3	48647	223	1		48874			6.1e-05	0.995355	0.004563	2e-05		0.999999
chr7	5688501	5689500		3	48647	223	1		48874			6.1e-05	0.995355	0.004563	2e-05		0.999999
chr7	5689501	5690500		3	48647	223	1		48874			6.1e-05	0.995355	0.004563	2e-05		0.999999
chr7	5690501	5691500		3	48647	223	1		48874			6.1e-05	0.995355	0.004563	2e-05		0.999999
chr7	5691501	5692500		3	48647	223	1		48874			6.1e-05	0.995355	0.004563	2e-05		0.999999
chr7	5692501	5693500		3	48647	223	1		48874			6.1e-05	0.995355	0.004563	2e-05		0.999999
chr7	5693501	5694500		3	48647	223	1		48874			6.1e-05	0.995355	0.004563	2e-05		0.999999
chr7	5694501	5695500		3	48647	223	1		48874			6.1e-05	0.995355	0.004563	2e-05		0.999999
chr7	5695501	5696500		3	48647	223	1		48874			6.1e-05	0.995355	0.004563	2e-05		0.999999
chr7	5696501	5697500		3	48647	223	1		48874			6.1e-05	0.995355	0.004563	2e-05		0.999999
chr7	5697501	5698500		3	48647	223	1		48874			6.1e-05	0.995355	0.004563	2e-05		0.999999
chr7	5698501	5699500		3	48647	223	1		48874			6.1e-05	0.995355	0.004563	2e-05		0.999999
chr7	5699501	5700500		3	48647	223	1		48874			6.1e-05	0.995355	0.004563	2e-05		0.999999
chr7	5700501	5701500		3	48647	223	1		48874			6.1e-05	0.995355	0.004563	2e-05		0.999999
chr7	5701501	5702500		3	48647	223	1		48874			6.1e-05	0.995355	0.004563	2e-05		0.999999
chr7	5702501	5703500		3	48647	223	1		48874			6.1e-05	0.995355	0.004563	2e-05		0.999999
chr7	5703501	5704500		3	48647	223	1		48874			6.1e-05	0.995355	0.004563	2e-05		0.999999
chr7	5704501	5705500		3	48647	223	1		48874			6.1e-05	0.995355	0.004563	2e-05		0.999999
chr7	5705501	5706500		3	48647	223	1		48874			6.1e-05	0.995355	0.004563	2e-05		0.999999
chr7	5706501	5707500		3	48647	223	1		48874			6.1e-05	0.995355	0.004563	2e-05		0.999999
chr7	5707501	5708500		4	48646	223	1		48874			8.2e-05	0.995335	0.004563	2e-05		1
chr7	5708501	5709500		4	48646	223	1		48874			8.2e-05	0.995335	0.004563	2e-05		1
chr7	5709501	5710500		4	48646	223	1		48874			8.2e-05	0.995335	0.004563	2e-05		1
chr7	5710501	5711500		4	48646	223	1		48874			8.2e-05	0.995335	0.004563	2e-05		1
chr7	5711501	5712500		4	48646	223	1		48874			8.2e-05	0.995335	0.004563	2e-05		1
chr7	5712501	5713500		4	48646	223	1		48874			8.2e-05	0.995335	0.004563	2e-05		1
chr7	5713501	5714500		4	48646	223	1		48874			8.2e-05	0.995335	0.004563	2e-05		1
chr7	5714501	5715500		4	48646	223	1		48874			8.2e-05	0.995335	0.004563	2e-05		1
chr7	5715501	5716500		4	48646	223	1		48874			8.2e-05	0.995335	0.004563	2e-05		1
chr7	5716501	5717500		4	48646	223	1		48874			8.2e-05	0.995335	0.004563	2e-05		1
chr7	5717501	5718500		4	48646	223	1		48874			8.2e-05	0.995335	0.004563	2e-05		1
chr7	5718501	5719500		4	48646	223	1		48874			8.2e-05	0.995335	0.004563	2e-05		1
chr7	5719501	5720500		4	48646	223	1		48874			8.2e-05	0.995335	0.004563	2e-05		1
chr7	5720501	5721500		4	48646	223	1		48874			8.2e-05	0.995335	0.004563	2e-05		1
chr7	5721501	5722500		4	48646	223	1		48874			8.2e-05	0.995335	0.004563	2e-05		1
chr7	5722501	5723500		4	48646	223	1		48874			8.2e-05	0.995335	0.004563	2e-05		1
chr7	5723501	5724500		4	48646	223	1		48874			8.2e-05	0.995335	0.004563	2e-05		1
chr7	5724501	5725500		4	48646	223	1		48874			8.2e-05	0.995335	0.004563	2e-05		1
chr7	5725501	5726500		4	48646	223	1		48874			8.2e-05	0.995335	0.004563	2e-05		1
chr7	5726501	5727500		4	48646	223	1		48874			8.2e-05	0.995335	0.004563	2e-05		1
chr7	5727501	5728500		4	48646	223	1		48874			8.2e-05	0.995335	0.004563	2e-05		1
chr7	5728501	5729500		6	48644	223	1		48874			0.000123	0.995294	0.004563	2e-05		1
chr7	5729501	5730500		6	48644	223	1		48874			0.000123	0.995294	0.004563	2e-05		1
chr7	5730501	5731500		6	48644	223	1		48874			0.000123	0.995294	0.004563	2e-05		1
chr7	5731501	5732500		6	48644	223	1		48874			0.000123	0.995294	0.004563	2e-05		1
chr7	5732501	5733500		6	48644	223	1		48874			0.000123	0.995294	0.004563	2e-05		1
chr7	5733501	5734500		6	48644	223	1		48874			0.000123	0.995294	0.004563	2e-05		1
chr7	5734501	5735500		6	48644	223	1		48874			0.000123	0.995294	0.004563	2e-05		1
chr7	5735501	5736500		6	48644	223	1		48874			0.000123	0.995294	0.004563	2e-05		1
chr7	5736501	5737500		6	48644	223	1		48874			0.000123	0.995294	0.004563	2e-05		1
chr7	5737501	5738500		6	48644	223	1		48874			0.000123	0.995294	0.004563	2e-05		1
chr7	5738501	5739500		6	48644	223	1		48874			0.000123	0.995294	0.004563	2e-05		1
chr7	5739501	5740500		6	48644	223	1		48874			0.000123	0.995294	0.004563	2e-05		1
chr7	5740501	5741500		6	48644	223	1		48874			0.000123	0.995294	0.004563	2e-05		1
chr7	5741501	5742500		6	48644	223	1		48874			0.000123	0.995294	0.004563	2e-05		1
chr7	5742501	5743500		6	48644	223	1		48874			0.000123	0.995294	0.004563	2e-05		1
chr7	5743501	5744500		6	48644	223	1		48874			0.000123	0.995294	0.004563	2e-05		1
chr7	5744501	5745500		6	48644	223	1		48874			0.000123	0.995294	0.004563	2e-05		1
chr7	5745501	5746500		6	48644	223	1		48874			0.000123	0.995294	0.004563	2e-05		1
chr7	5746501	5747500		6	48644	223	1		48874			0.000123	0.995294	0.004563	2e-05		1
chr7	5747501	5748500		6	48644	223	1		48874			0.000123	0.995294	0.004563	2e-05		1
chr7	5748501	5749500		6	48644	223	1		48874			0.000123	0.995294	0.004563	2e-05		1
chr7	5749501	5750500		6	48644	223	1		48874			0.000123	0.995294	0.004563	2e-05		1
chr7	5750501	5751500		5	48645	223	1		48874			0.000102	0.995314	0.004563	2e-05		0.999999
chr7	5751501	5752500		5	48645	223	1		48874			0.000102	0.995314	0.004563	2e-05		0.999999
chr7	5752501	5753500		5	48645	223	1		48874			0.000102	0.995314	0.004563	2e-05		0.999999
chr7	5753501	5754500		5	48645	223	1		48874			0.000102	0.995314	0.004563	2e-05		0.999999
chr7	5754501	5755500		5	48645	223	1		48874			0.000102	0.995314	0.004563	2e-05		0.999999
chr7	5755501	5756500		5	48645	223	1		48874			0.000102	0.995314	0.004563	2e-05		0.999999
chr7	5756501	5757500		5	48645	223	1		48874			0.000102	0.995314	0.004563	2e-05		0.999999
chr7	5757501	5758500		5	48645	223	1		48874			0.000102	0.995314	0.004563	2e-05		0.999999
chr7	5758501	5759500		5	48645	223	1		48874			0.000102	0.995314	0.004563	2e-05		0.999999
chr7	5759501	5760500		5	48645	223	1		48874			0.000102	0.995314	0.004563	2e-05		0.999999
chr7	5760501	5761500		6	48644	223	1		48874			0.000123	0.995294	0.004563	2e-05		1
chr7	5761501	5762500		6	48644	223	1		48874			0.000123	0.995294	0.004563	2e-05		1
chr7	5762501	5763500		5	48645	223	1		48874			0.000102	0.995314	0.004563	2e-05		0.999999
chr7	5763501	5764500		5	48645	223	1		48874			0.000102	0.995314	0.004563	2e-05		0.999999
chr7	5764501	5765500		5	48645	223	1		48874			0.000102	0.995314	0.004563	2e-05		0.999999
chr7	5765501	5766500		5	48645	223	1		48874			0.000102	0.995314	0.004563	2e-05		0.999999
chr7	5766501	5767500		6	48644	223	1		48874			0.000123	0.995294	0.004563	2e-05		1
chr7	5767501	5768500		6	48644	223	1		48874			0.000123	0.995294	0.004563	2e-05		1
chr7	5768501	5769500		6	48644	223	1		48874			0.000123	0.995294	0.004563	2e-05		1
chr7	5769501	5770500		6	48644	223	1		48874			0.000123	0.995294	0.004563	2e-05		1
chr7	5770501	5771500		6	48644	223	1		48874			0.000123	0.995294	0.004563	2e-05		1
chr7	5771501	5772500		6	48644	223	1		48874			0.000123	0.995294	0.004563	2e-05		1
chr7	5772501	5773500		5	48645	223	1		48874			0.000102	0.995314	0.004563	2e-05		0.999999
chr7	5773501	5774500		5	48645	223	1		48874			0.000102	0.995314	0.004563	2e-05		0.999999
chr7	5774501	5775500		5	48645	223	1		48874			0.000102	0.995314	0.004563	2e-05		0.999999
chr7	5775501	5776500		5	48645	223	1		48874			0.000102	0.995314	0.004563	2e-05		0.999999
chr7	5776501	5777500		5	48645	223	1		48874			0.000102	0.995314	0.004563	2e-05		0.999999
chr7	5777501	5778500		5	48645	223	1		48874			0.000102	0.995314	0.004563	2e-05		0.999999
chr7	5778501	5779500		5	48645	223	1		48874			0.000102	0.995314	0.004563	2e-05		0.999999
chr7	5779501	5780500		5	48645	223	1		48874			0.000102	0.995314	0.004563	2e-05		0.999999
chr7	5780501	5781500		5	48645	223	1		48874			0.000102	0.995314	0.004563	2e-05		0.999999
chr7	5781501	5782500		5	48645	223	1		48874			0.000102	0.995314	0.004563	2e-05		0.999999
chr7	5782501	5783500		5	48645	223	1		48874			0.000102	0.995314	0.004563	2e-05		0.999999
chr7	5783501	5784500		5	48645	223	1		48874			0.000102	0.995314	0.004563	2e-05		0.999999
chr7	5784501	5785500		5	48644	224	1		48874			0.000102	0.995294	0.004583	2e-05		0.999999
chr7	5785501	5786500		5	48644	224	1		48874			0.000102	0.995294	0.004583	2e-05		0.999999
chr7	5786501	5787500		5	48644	224	1		48874			0.000102	0.995294	0.004583	2e-05		0.999999
chr7	5787501	5788500		5	48644	224	1		48874			0.000102	0.995294	0.004583	2e-05		0.999999
chr7	5788501	5789500		5	48644	224	1		48874			0.000102	0.995294	0.004583	2e-05		0.999999
chr7	5789501	5790500		5	48644	224	1		48874			0.000102	0.995294	0.004583	2e-05		0.999999
chr7	5790501	5791500		12	48637	224	1		48874			0.000246	0.995151	0.004583	2e-05		1
chr7	5791501	5792500		11	48638	224	1		48874			0.000225	0.995171	0.004583	2e-05		0.999999
chr7	5792501	5793500		11	48638	224	1		48874			0.000225	0.995171	0.004583	2e-05		0.999999
chr7	5793501	5794500		11	48638	224	1		48874			0.000225	0.995171	0.004583	2e-05		0.999999
chr7	5794501	5795500		11	48638	224	1		48874			0.000225	0.995171	0.004583	2e-05		0.999999
chr7	5795501	5796500		11	48639	223	1		48874			0.000225	0.995192	0.004563	2e-05		1
chr7	5796501	5797500		11	48639	223	1		48874			0.000225	0.995192	0.004563	2e-05		1
chr7	5797501	5798500		11	48639	223	1		48874			0.000225	0.995192	0.004563	2e-05		1
chr7	5798501	5799500		8	48642	223	1		48874			0.000164	0.995253	0.004563	2e-05		1
chr7	5799501	5800500		6	48644	223	1		48874			0.000123	0.995294	0.004563	2e-05		1
chr7	5800501	5801500		6	48644	223	1		48874			0.000123	0.995294	0.004563	2e-05		1
chr7	5801501	5802500		6	48644	223	1		48874			0.000123	0.995294	0.004563	2e-05		1
chr7	5802501	5803500		6	48644	223	1		48874			0.000123	0.995294	0.004563	2e-05		1
chr7	5803501	5804500		6	48644	223	1		48874			0.000123	0.995294	0.004563	2e-05		1
chr7	5804501	5805500		6	48644	223	1		48874			0.000123	0.995294	0.004563	2e-05		1
chr7	5805501	5806500		7	48643	223	1		48874			0.000143	0.995274	0.004563	2e-05		1
chr7	5806501	5807500		7	48640	226	1		48874			0.000143	0.995212	0.004624	2e-05		0.999999
chr7	5807501	5808500		7	48631	235	1		48874			0.000143	0.995028	0.004808	2e-05		0.999999
chr7	5808501	5809500		8	48630	235	1		48874			0.000164	0.995008	0.004808	2e-05		1
chr7	5809501	5810500		10	48633	230	1		48874			0.000205	0.995069	0.004706	2e-05		1
chr7	5810501	5811500		16	48633	224	1		48874			0.000327	0.995069	0.004583	2e-05		0.999999
chr7	5811501	5812500		20	48629	224	1		48874			0.000409	0.994987	0.004583	2e-05		0.999999
chr7	5812501	5813500		96	48553	224	1		48874			0.001964	0.993432	0.004583	2e-05		0.999999
chr7	5813501	5814500	1	537	48106	229	1		48874		2e-05	0.010987	0.984286	0.004686	2e-05		0.999999
chr7	5814501	5815500	1	538	48108	226	1		48874		2e-05	0.011008	0.984327	0.004624	2e-05		0.999999
chr7	5815501	5816500	1	534	48112	226	1		48874		2e-05	0.010926	0.984409	0.004624	2e-05		0.999999
chr7	5816501	5817500		132	48514	227	1		48874			0.002701	0.992634	0.004645	2e-05		1
chr7	5817501	5818500		14	48632	227	1		48874			0.000286	0.995048	0.004645	2e-05		0.999999
chr7	5818501	5819500		13	48633	227	1		48874			0.000266	0.995069	0.004645	2e-05		1
chr7	5819501	5820500		14	48633	226	1		48874			0.000286	0.995069	0.004624	2e-05		0.999999
chr7	5820501	5821500		14	48633	226	1		48874			0.000286	0.995069	0.004624	2e-05		0.999999
chr7	5821501	5822500		14	48633	226	1		48874			0.000286	0.995069	0.004624	2e-05		0.999999
chr7	5822501	5823500		14	48633	226	1		48874			0.000286	0.995069	0.004624	2e-05		0.999999
chr7	5823501	5824500		19	48628	226	1		48874			0.000389	0.994967	0.004624	2e-05		1
chr7	5824501	5825500		20	48627	226	1		48874			0.000409	0.994946	0.004624	2e-05		0.999999
chr7	5825501	5826500		22	48625	226	1		48874			0.00045	0.994905	0.004624	2e-05		0.999999
chr7	5826501	5827500		23	48624	226	1		48874			0.000471	0.994885	0.004624	2e-05		1
chr7	5827501	5828500		25	48622	226	1		48874			0.000512	0.994844	0.004624	2e-05		1
chr7	5828501	5829500		26	48621	226	1		48874			0.000532	0.994823	0.004624	2e-05		0.999999
chr7	5829501	5830500		24	48623	226	1		48874			0.000491	0.994864	0.004624	2e-05		0.999999
chr7	5830501	5831500		23	48624	226	1		48874			0.000471	0.994885	0.004624	2e-05		1
chr7	5831501	5832500		24	48623	226	1		48874			0.000491	0.994864	0.004624	2e-05		0.999999
chr7	5832501	5833500		37	48611	225	1		48874			0.000757	0.994619	0.004604	2e-05		1
chr7	5833501	5834500		28	48620	225	1		48874			0.000573	0.994803	0.004604	2e-05		1
chr7	5834501	5835500		19	48626	228	1		48874			0.000389	0.994926	0.004665	2e-05		1
chr7	5835501	5836500		19	48626	228	1		48874			0.000389	0.994926	0.004665	2e-05		1
chr7	5836501	5837500		18	48627	228	1		48874			0.000368	0.994946	0.004665	2e-05		0.999999
chr7	5837501	5838500		18	48627	228	1		48874			0.000368	0.994946	0.004665	2e-05		0.999999
chr7	5838501	5839500		17	48628	228	1		48874			0.000348	0.994967	0.004665	2e-05		1
chr7	5839501	5840500		17	48628	228	1		48874			0.000348	0.994967	0.004665	2e-05		1
chr7	5840501	5841500		17	48629	227	1		48874			0.000348	0.994987	0.004645	2e-05		1
chr7	5841501	5842500		17	48630	226	1		48874			0.000348	0.995008	0.004624	2e-05		1
chr7	5842501	5843500		17	48630	226	1		48874			0.000348	0.995008	0.004624	2e-05		1
chr7	5843501	5844500		17	48630	226	1		48874			0.000348	0.995008	0.004624	2e-05		1
chr7	5844501	5845500		17	48630	226	1		48874			0.000348	0.995008	0.004624	2e-05		1
chr7	5845501	5846500		26	48621	226	1		48874			0.000532	0.994823	0.004624	2e-05		0.999999
chr7	5846501	5847500		26	48621	226	1		48874			0.000532	0.994823	0.004624	2e-05		0.999999
chr7	5847501	5848500		20	48627	226	1		48874			0.000409	0.994946	0.004624	2e-05		0.999999
chr7	5848501	5849500		20	48627	226	1		48874			0.000409	0.994946	0.004624	2e-05		0.999999
chr7	5849501	5850500		20	48627	226	1		48874			0.000409	0.994946	0.004624	2e-05		0.999999
chr7	5850501	5851500		17	48626	230	1		48874			0.000348	0.994926	0.004706	2e-05		1
chr7	5851501	5852500		17	48626	230	1		48874			0.000348	0.994926	0.004706	2e-05		1
chr7	5852501	5853500		17	48626	230	1		48874			0.000348	0.994926	0.004706	2e-05		1
chr7	5853501	5854500		17	48626	230	1		48874			0.000348	0.994926	0.004706	2e-05		1
chr7	5854501	5855500		17	48626	230	1		48874			0.000348	0.994926	0.004706	2e-05		1
chr7	5855501	5856500		18	48625	230	1		48874			0.000368	0.994905	0.004706	2e-05		0.999999
chr7	5856501	5857500		19	48624	230	1		48874			0.000389	0.994885	0.004706	2e-05		1
chr7	5857501	5858500		19	48624	230	1		48874			0.000389	0.994885	0.004706	2e-05		1
chr7	5858501	5859500		19	48624	230	1		48874			0.000389	0.994885	0.004706	2e-05		1
chr7	5859501	5860500		19	48624	230	1		48874			0.000389	0.994885	0.004706	2e-05		1
chr7	5860501	5861500		31	48612	230	1		48874			0.000634	0.994639	0.004706	2e-05		0.999999
chr7	5861501	5862500		32	48611	230	1		48874			0.000655	0.994619	0.004706	2e-05		1
chr7	5862501	5863500		32	48611	230	1		48874			0.000655	0.994619	0.004706	2e-05		1
chr7	5863501	5864500		32	48611	230	1		48874			0.000655	0.994619	0.004706	2e-05		1
chr7	5864501	5865500		30	48613	230	1		48874			0.000614	0.99466	0.004706	2e-05		1
chr7	5865501	5866500		30	48613	230	1		48874			0.000614	0.99466	0.004706	2e-05		1
chr7	5866501	5867500		31	48612	230	1		48874			0.000634	0.994639	0.004706	2e-05		0.999999
chr7	5867501	5868500		30	48613	230	1		48874			0.000614	0.99466	0.004706	2e-05		1
chr7	5868501	5869500		31	48612	230	1		48874			0.000634	0.994639	0.004706	2e-05		0.999999
chr7	5869501	5870500		31	48612	230	1		48874			0.000634	0.994639	0.004706	2e-05		0.999999
chr7	5870501	5871500		31	48612	230	1		48874			0.000634	0.994639	0.004706	2e-05		0.999999
chr7	5871501	5872500		31	48612	230	1		48874			0.000634	0.994639	0.004706	2e-05		0.999999
chr7	5872501	5873500		31	48612	230	1		48874			0.000634	0.994639	0.004706	2e-05		0.999999
chr7	5873501	5874500		31	48612	230	1		48874			0.000634	0.994639	0.004706	2e-05		0.999999
chr7	5874501	5875500		31	48612	230	1		48874			0.000634	0.994639	0.004706	2e-05		0.999999
chr7	5875501	5876500		31	48612	230	1		48874			0.000634	0.994639	0.004706	2e-05		0.999999
chr7	5876501	5877500		31	48612	230	1		48874			0.000634	0.994639	0.004706	2e-05		0.999999
chr7	5877501	5878500		29	48614	230	1		48874			0.000593	0.99468	0.004706	2e-05		0.999999
chr7	5878501	5879500		28	48615	230	1		48874			0.000573	0.994701	0.004706	2e-05		1
chr7	5879501	5880500		28	48615	230	1		48874			0.000573	0.994701	0.004706	2e-05		1
chr7	5880501	5881500		28	48615	230	1		48874			0.000573	0.994701	0.004706	2e-05		1
chr7	5881501	5882500		28	48615	230	1		48874			0.000573	0.994701	0.004706	2e-05		1
chr7	5882501	5883500		28	48615	230	1		48874			0.000573	0.994701	0.004706	2e-05		1
chr7	5883501	5884500		28	48615	230	1		48874			0.000573	0.994701	0.004706	2e-05		1
chr7	5884501	5885500		28	48615	230	1		48874			0.000573	0.994701	0.004706	2e-05		1
chr7	5885501	5886500		24	48619	230	1		48874			0.000491	0.994783	0.004706	2e-05		1
chr7	5886501	5887500		34	48609	230	1		48874			0.000696	0.994578	0.004706	2e-05		1
chr7	5887501	5888500		33	48610	230	1		48874			0.000675	0.994598	0.004706	2e-05		0.999999
chr7	5888501	5889500		29	48614	230	1		48874			0.000593	0.99468	0.004706	2e-05		0.999999
chr7	5889501	5890500		29	48614	230	1		48874			0.000593	0.99468	0.004706	2e-05		0.999999
chr7	5890501	5891500		29	48614	230	1		48874			0.000593	0.99468	0.004706	2e-05		0.999999
chr7	5891501	5892500		28	48615	230	1		48874			0.000573	0.994701	0.004706	2e-05		1
chr7	5892501	5893500		28	48615	230	1		48874			0.000573	0.994701	0.004706	2e-05		1
chr7	5893501	5894500		28	48615	230	1		48874			0.000573	0.994701	0.004706	2e-05		1
chr7	5894501	5895500		28	48615	230	1		48874			0.000573	0.994701	0.004706	2e-05		1
chr7	5895501	5896500		30	48613	230	1		48874			0.000614	0.99466	0.004706	2e-05		1
chr7	5896501	5897500		42	48601	230	1		48874			0.000859	0.994414	0.004706	2e-05		0.999999
chr7	5897501	5898500		109	48336	424	5		48874			0.00223	0.988992	0.008675	0.000102		0.999999
chr7	5898501	5899500		440	47551	844	38	1	48874			0.009003	0.97293	0.017269	0.000778	2e-05	1
chr7	5899501	5900500	4	4151	42066	2491	143	19	48874		8.2e-05	0.084933	0.860703	0.050968	0.002926	0.000389	1
chr7	5900501	5901500	23	12164	30076	5529	1018	64	48874		0.000471	0.248885	0.615378	0.113128	0.020829	0.001309	1
chr7	5901501	5902500	768	16514	23939	5591	1958	104	48874		0.015714	0.337889	0.489811	0.114396	0.040062	0.002128	1
chr7	5902501	5903500	3978	13790	23441	5419	2140	106	48874		0.081393	0.282154	0.479621	0.110877	0.043786	0.002169	1
chr7	5903501	5904500	3978	13923	23309	5275	2280	109	48874		0.081393	0.284875	0.47692	0.107931	0.046651	0.00223	1
chr7	5904501	5905500	3979	13901	23367	5166	2351	110	48874		0.081413	0.284425	0.478107	0.1057	0.048103	0.002251	0.999999
chr7	5905501	5906500	3979	13878	23404	5211	2292	110	48874		0.081413	0.283955	0.478864	0.106621	0.046896	0.002251	1
chr7	5906501	5907500	3225	14621	23414	5275	2230	109	48874		0.065986	0.299157	0.479069	0.107931	0.045628	0.00223	1
chr7	5907501	5908500	3979	13878	23396	5389	2124	108	48874		0.081413	0.283955	0.4787	0.110263	0.043459	0.00221	1
chr7	5908501	5909500	290	17537	23434	5593	1913	107	48874		0.005934	0.358821	0.479478	0.114437	0.039141	0.002189	1
chr7	5909501	5910500	170	17642	23443	5749	1763	107	48874		0.003478	0.360969	0.479662	0.117629	0.036072	0.002189	0.999999
chr7	5910501	5911500	3988	13837	23435	5852	1655	107	48874		0.081598	0.283116	0.479498	0.119736	0.033863	0.002189	1
chr7	5911501	5912500	312	17408	23526	6087	1434	107	48874		0.006384	0.356181	0.48136	0.124545	0.029341	0.002189	1
chr7	5912501	5913500	31	17395	23848	6368	1126	106	48874		0.000634	0.355915	0.487949	0.130294	0.023039	0.002169	1
chr7	5913501	5914500	3880	13873	23516	6413	1084	108	48874		0.079388	0.283852	0.481156	0.131215	0.022179	0.00221	1
chr7	5914501	5915500	3832	14096	23592	6269	988	97	48874		0.078406	0.288415	0.482711	0.128269	0.020215	0.001985	1
chr7	5915501	5916500	11	3853	11545	4012	254	6	19681		0.000559	0.195773	0.586606	0.203851	0.012906	0.000305	1
chr7	5916501	5917500	11	15664	29040	4005	152	2	48874		0.000225	0.320498	0.594181	0.081945	0.00311	4.1e-05	1
chr7	5918501	5919500	6	116	185	7			314		0.019108	0.369427	0.589172	0.022293			1
chr7	5919501	5920500	295	15606	29022	3870	75	6	48874		0.006036	0.319311	0.593813	0.079183	0.001535	0.000123	1
chr7	5920501	5921500	302	15556	29249	3713	49	5	48874		0.006179	0.318288	0.598457	0.075971	0.001003	0.000102	1
chr7	5922501	5923500	197	14613	30413	3561	58	32	48874		0.004031	0.298993	0.622274	0.072861	0.001187	0.000655	1
chr7	5923501	5924500	510	13163	31708	3475	18		48874		0.010435	0.269325	0.64877	0.071101	0.000368		0.999999
chr7	5924501	5925500	91	12234	32648	3885	16		48874		0.001862	0.250317	0.668003	0.07949	0.000327		0.999999
chr7	5925501	5926500		10969	33879	4015	11		48874			0.224434	0.693191	0.08215	0.000225		1
chr7	5926501	5927500	10	11062	33761	4018	22	1	48874		0.000205	0.226337	0.690776	0.082211	0.00045	2e-05	0.999999
chr7	5927501	5928500	806	11623	32581	3834	30		48874		0.016491	0.237816	0.666633	0.078447	0.000614		1
chr7	5928501	5929500	2570	9896	32588	3784	36		48874		0.052584	0.20248	0.666776	0.077424	0.000737		1
chr7	5930501	5931500		7911	35594	5361	8		48874			0.161865	0.728281	0.10969	0.000164		1
chr7	5931501	5932500	2	9384	34161	5318	9		48874		4.1e-05	0.192004	0.698961	0.10881	0.000184		1
chr7	5932501	5933500	506	11077	28926	4612	57	25	45203		0.011194	0.24505	0.639913	0.102029	0.001261	0.000553	1
chr7	5936501	5937500	4	89	173	48			314		0.012739	0.283439	0.550955	0.152866			0.999999
chr7	5937501	5938500	419	10945	25640	5300	82	6	42392		0.009884	0.258186	0.604831	0.125024	0.001934	0.000142	1
chr7	5939501	5940500	487	13347	29619	5356	65		48874		0.009964	0.27309	0.606028	0.109588	0.00133		1
chr7	5940501	5941500	183	13641	29716	5273	61		48874		0.003744	0.279105	0.608012	0.10789	0.001248		0.999999
chr7	5941501	5942500	56	13726	29728	5306	58		48874		0.001146	0.280845	0.608258	0.108565	0.001187		1
chr7	5942501	5943500	4	13681	29848	5289	52		48874		8.2e-05	0.279924	0.610713	0.108217	0.001064		1
chr7	5943501	5944500	5	14328	29197	5289	55		48874		0.000102	0.293162	0.597393	0.108217	0.001125		0.999999
chr7	5944501	5945500	48	15223	28406	5131	65	1	48874		0.000982	0.311474	0.581209	0.104984	0.00133	2e-05	0.999999
chr7	5947501	5948500	1021	17811	25560	4275	178	29	48874		0.02089	0.364427	0.522977	0.08747	0.003642	0.000593	0.999999
chr7	5949501	5950500	26	3422	4370	228	1		8047		0.003231	0.425252	0.54306	0.028334	0.000124		1
chr7	5953501	5954500	4392	21173	20472	2474	320	43	48874		0.089864	0.433216	0.418873	0.05062	0.006547	0.00088	1
chr7	5954501	5955500	7306	15681	14451	1484	212	24	39158		0.186577	0.400455	0.369043	0.037898	0.005414	0.000613	1
chr7	5956501	5957500	56	25103	22583	1124	8		48874		0.001146	0.513627	0.462066	0.022998	0.000164		1
chr7	5957501	5958500	1111	20640	16942	701	10	2	39406		0.028194	0.523778	0.429935	0.017789	0.000254	5.1e-05	1
chr7	5958501	5959500	1100	22937	17687	546	13		42283		0.026015	0.542464	0.4183	0.012913	0.000307		0.999999
chr7	5959501	5960500	2490	22911	18354	627	5	2	44389		0.056095	0.516141	0.413481	0.014125	0.000113	4.5e-05	1
chr7	5960501	5961500	564	24435	22257	1556	61	1	48874		0.01154	0.499959	0.455396	0.031837	0.001248	2e-05	1
chr7	5963501	5964500	9	157	176	35	3		380		0.023684	0.413158	0.463158	0.092105	0.007895		1
chr7	5965501	5966500	3419	19041	20595	4785	924	110	48874		0.069955	0.389594	0.42139	0.097905	0.018906	0.002251	1
chr7	5972501	5973500	5455	15615	20539	6319	850	96	48874		0.111614	0.319495	0.420244	0.129292	0.017392	0.001964	1
chr7	5975501	5976500	6310	11986	22877	6762	834	105	48874		0.129108	0.245243	0.468081	0.138356	0.017064	0.002148	1
chr7	5976501	5977500	24	12566	27407	7964	887	26	48874		0.000491	0.25711	0.560769	0.16295	0.018149	0.000532	1
chr7	5977501	5978500	312	7994	31684	8060	815	9	48874		0.006384	0.163563	0.648279	0.164914	0.016676	0.000184	1
chr7	5978501	5979500	312	6831	33181	7781	763	6	48874		0.006384	0.139768	0.678909	0.159205	0.015612	0.000123	1
chr7	5979501	5980500	1201	6193	35307	5764	406	3	48874		0.024573	0.126714	0.722409	0.117936	0.008307	6.1e-05	1
chr7	5980501	5981500		244	47903	727			48874			0.004992	0.980133	0.014875			1
chr7	5981501	5982500		19	48682	173			48874			0.000389	0.996072	0.00354			1
chr7	5982501	5983500		11	48821	42			48874			0.000225	0.998916	0.000859			1
chr7	5983501	5984500		10	48841	23			48874			0.000205	0.999325	0.000471			1
chr7	5984501	5985500		11	48843	20			48874			0.000225	0.999366	0.000409			1
chr7	5985501	5986500		10	48850	14			48874			0.000205	0.999509	0.000286			1
chr7	5986501	5987500		10	48853	11			48874			0.000205	0.99957	0.000225			1
chr7	5987501	5988500		10	48853	11			48874			0.000205	0.99957	0.000225			1
chr7	5988501	5989500		9	48854	11			48874			0.000184	0.999591	0.000225			1
chr7	5989501	5990500		9	48854	11			48874			0.000184	0.999591	0.000225			1
chr7	5990501	5991500		9	48854	11			48874			0.000184	0.999591	0.000225			1
chr7	5991501	5992500		11	48852	11			48874			0.000225	0.99955	0.000225			1
chr7	5992501	5993500		11	48852	11			48874			0.000225	0.99955	0.000225			1
chr7	5993501	5994500		11	48852	11			48874			0.000225	0.99955	0.000225			1
chr7	5994501	5995500		11	48852	11			48874			0.000225	0.99955	0.000225			1
chr7	5995501	5996500		11	48852	11			48874			0.000225	0.99955	0.000225			1
chr7	5996501	5997500		11	48851	12			48874			0.000225	0.999529	0.000246			1
chr7	5997501	5998500		11	48851	12			48874			0.000225	0.999529	0.000246			1
chr7	5998501	5999500		11	48851	12			48874			0.000225	0.999529	0.000246			1
chr7	5999501	6000500		11	48851	12			48874			0.000225	0.999529	0.000246			1
chr7	6000501	6001500		11	48850	13			48874			0.000225	0.999509	0.000266			1
chr7	6001501	6002500		11	48850	13			48874			0.000225	0.999509	0.000266			1
chr7	6002501	6003500		10	48851	13			48874			0.000205	0.999529	0.000266			1
chr7	6003501	6004500		9	48852	13			48874			0.000184	0.99955	0.000266			1
chr7	6004501	6005500		10	48851	13			48874			0.000205	0.999529	0.000266			1
chr7	6005501	6006500		11	48850	13			48874			0.000225	0.999509	0.000266			1
chr7	6006501	6007500		11	48849	14			48874			0.000225	0.999488	0.000286			0.999999
chr7	6007501	6008500		11	48849	14			48874			0.000225	0.999488	0.000286			0.999999
chr7	6008501	6009500		11	48849	14			48874			0.000225	0.999488	0.000286			0.999999
chr7	6009501	6010500		4	48856	14			48874			8.2e-05	0.999632	0.000286			1
chr7	6010501	6011500		4	48856	14			48874			8.2e-05	0.999632	0.000286			1
chr7	6011501	6012500		4	48857	13			48874			8.2e-05	0.999652	0.000266			1
chr7	6012501	6013500		17	48844	13			48874			0.000348	0.999386	0.000266			1
chr7	6013501	6014500		16	48845	13			48874			0.000327	0.999407	0.000266			1
chr7	6014501	6015500		3	48858	13			48874			6.1e-05	0.999673	0.000266			1
CN, copy number

## Sheet: Table S6
Supplementary Table S6. Frequencies of deletions in GRM5 across different populations in gnomAD SVs 4.0 (non-neuro samples)
Population	Total number of alleles in called genotypes	Allele count in genotypes	Allele frequency (%)	Frequency of CNV carriers (%)
African/African American (AFR)	25344	0	0	0
Amish (AMI)	796	0	0	0
Admixed American (AMR)	12244	0	0	0
Ashkenazi Jewish (ASJ)	3106	0	0	0
East Asian (EAS)	4054	5	0.1233	0.24667
Finnish (FIN)	3960	0	0	0
Middle Eastern (MID)	58	0	0	0
European (non-Finnish) (NFE)	55356	0	0	0
Remaining individuals (OTH)	1506	0	0	0
South Asian (SAS)	4404	0	0	0
The variant ID is DEL_CHR11_8173BAA3. The genomic coordinate of the CNV is chr11:88745942-88785660 on hg38.
